# Supplementary material for: The Role of MALAT1 in Regulating the Proangiogenic Functions, Invasion, and Migration of Trophoblasts in Selective Fetal Growth Restriction
Source: Biomolecules. 2024 Aug 11;14(8):988. doi: 10.3390/biom14080988 (PMC11352967; doi:10.3390/biom14080988)
Supplement: Supplementary file 1 [file biomolecules-14-00988-s001.zip]

Archive with 1 entries (1 files):
- biomolecules-3111426-supplementary.pdf
